# Supplementary material for: Maintain the light, long-term seasonal monitoring of luminous capabilities in the brittle star Amphiura filiformis
Source: Sci Rep. 2024 Jun 9;14:13238. doi: 10.1038/s41598-024-64010-x (PMC11163003; doi:10.1038/s41598-024-64010-x)
Supplement: Supplementary file 9 — Supplementary Tables. [file 41598_2024_64010_MOESM9_ESM.xlsx]

## Sheet: Table S1
	Coelenterazine			Luciferase			Ltot KCl			Ltot Ach
Comparisons between seasons	P-value	*P-value<0,05	Statistical test	P-value	*P-value<0,05	Statistical test	P-value	*P-value<0,05	Statistical test	P-value	*P-value<0,05	Statistical test
Spring 2022 - Fall 2021	0.0006854	*	ANOVA-Tuckey test	0.0009167	*	ANOVA-Tuckey test	0.472		Kruskal–Wallis ANOVA- Wilcoxon multiple test	0.112		Kruskal–Wallis ANOVA- Wilcoxon multiple test
Summer 2021 - Fall 2021	0.0046404	*	ANOVA-Tuckey test	0.515771		ANOVA-Tuckey test	2.7e-07	*	Kruskal–Wallis ANOVA- Wilcoxon multiple test	0.062		Kruskal–Wallis ANOVA- Wilcoxon multiple test
Winter 2022 - Fall 2021	0.152331		ANOVA-Tuckey test	1		ANOVA-Tuckey test	0.472		Kruskal–Wallis ANOVA- Wilcoxon multiple test	0.701		Kruskal–Wallis ANOVA- Wilcoxon multiple test
Summer 2021 - Spring 2022	0.945067		ANOVA-Tuckey test	0.0616076		ANOVA-Tuckey test	2.5e-06	*	Kruskal–Wallis ANOVA- Wilcoxon multiple test	0.701		Kruskal–Wallis ANOVA- Wilcoxon multiple test
Winter 2022 - Spring 2022	0.251279		ANOVA-Tuckey test	0.0009236	*	ANOVA-Tuckey test	0.047	*	Kruskal–Wallis ANOVA- Wilcoxon multiple test	0.701		Kruskal–Wallis ANOVA- Wilcoxon multiple test
Winter 2022 - Summer 2021	0.561805		ANOVA-Tuckey test	0.517076		ANOVA-Tuckey test	7.5e-09	*	Kruskal–Wallis ANOVA- Wilcoxon multiple test	0.18		Kruskal–Wallis ANOVA- Wilcoxon multiple test

## Sheet: Table S2
Season	Phase	Day	Sample size	Luminometric parameter	Mean value	s.e.m	P-value	*P-value<0,05	Statistical test
Summer 2021
D0 VS Depletion 1	Depletion 1	D0	30	Coelenterazine	15.3	2.1
			30	Luciferase	24.8	2.3
			30	Ltot KCl	8046.8	971.8
			30	Ltot Ach	590.5	174.6
		D30	11	Coelenterazine	7.5	1	1		Kruskal–Wallis ANOVA-Wilcoxon test
			11	Luciferase	27.3	7.1	0.999999		ANOVA-Tuckey test
			11	Ltot KCl	9807.9	2153.7	1		Kruskal–Wallis ANOVA-Wilcoxon test
			11	Ltot Ach	559.6	160.8	0.988101		ANOVA-Tuckey test
		D60	11	Coelenterazine	6.3	1.7	0.227		Kruskal–Wallis ANOVA-Wilcoxon test
			11	Luciferase	24.6	5.3	1		ANOVA-Tuckey test
			11	Ltot KCl	8050.5	1866.6	1		Kruskal–Wallis ANOVA-Wilcoxon test
			11	Ltot Ach	414.4	233.5	0.989965		ANOVA-Tuckey test
		D90	11	Coelenterazine	7.6	1.2	0.9907		Kruskal–Wallis ANOVA-Wilcoxon test
			11	Luciferase	36.9	5.2	0.435437		ANOVA-Tuckey test
			11	Ltot KCl	6691.7	1449.4	1		Kruskal–Wallis ANOVA-Wilcoxon test
			11	Ltot Ach	420.5	133	0.999958		ANOVA-Tuckey test
		D120	10	Coelenterazine	6.7	1.5	0.6825		Kruskal–Wallis ANOVA-Wilcoxon test
			10	Luciferase	10.6	1.3	0.0094377	*	ANOVA-Tuckey test
			10	Ltot KCl	3574.4	1378.7	0.3		Kruskal–Wallis ANOVA-Wilcoxon test
			10	Ltot Ach	195.8	97.8	0.137271		ANOVA-Tuckey test
		D150	9	Coelenterazine	4.1	1	0.0319	*	Kruskal–Wallis ANOVA-Wilcoxon test
			9	Luciferase	17.2	2.9	0.874784		ANOVA-Tuckey test
			9	Ltot KCl	3899.3	1461.3	0.31		Kruskal–Wallis ANOVA-Wilcoxon test
			9	Ltot Ach	298.3	155.4	0.553616		ANOVA-Tuckey test
		D180	12	Coelenterazine	4.2	0.6	0.0046	*	Kruskal–Wallis ANOVA-Wilcoxon test
			12	Luciferase	23.4	5.3	0.98607		ANOVA-Tuckey test
			12	Ltot KCl	6015.3	1055.2	1		Kruskal–Wallis ANOVA-Wilcoxon test
			12	Ltot Ach	159.6	54.5	0.139563		ANOVA-Tuckey test
		D210	12	Coelenterazine	5.5	1.3	0.0831		Kruskal–Wallis ANOVA-Wilcoxon test
			12	Luciferase	37.4	4.8	0.361343		ANOVA-Tuckey test
			12	Ltot KCl	8856.3	1626.5	1		Kruskal–Wallis ANOVA-Wilcoxon test
			12	Ltot Ach	356.4	66.8	1		ANOVA-Tuckey test
		D240	12	Coelenterazine	5.2	1	0.0401	*	Kruskal–Wallis ANOVA-Wilcoxon test
			12	Luciferase	35.3	5.4	0.512783		ANOVA-Tuckey test
			12	Ltot KCl	10056.3	1838.6	1		Kruskal–Wallis ANOVA-Wilcoxon test
			12	Ltot Ach	166.6	34.7	0.836765		ANOVA-Tuckey test
D240 VS Induction 1	Induction 1	D247	12	Coelenterazine	7.9	1.6	0.682428		ANOVA-Tuckey test
			12	Luciferase	40.9	5.5	1		Kruskal–Wallis ANOVA-Wilcoxon test
			12	Ltot KCl	14840.6	2621.7	1		Kruskal–Wallis ANOVA-Wilcoxon test
			12	Ltot Ach	280	89.4	0.999865		ANOVA-Tuckey test
		D254	12	Coelenterazine	14.5	5.5	0.483606		ANOVA-Tuckey test
			12	Luciferase	42.4	7.3	1		Kruskal–Wallis ANOVA-Wilcoxon test
			12	Ltot KCl	18508.8	4903.9	1		Kruskal–Wallis ANOVA-Wilcoxon test
			12	Ltot Ach	522.8	279.4	0.985476		ANOVA-Tuckey test
		D261	8	Coelenterazine	18.1	4.4	0.024713	*	ANOVA-Tuckey test
			8	Luciferase	46.6	6.3	0.57		Kruskal–Wallis ANOVA-Wilcoxon test
			8	Ltot KCl	21452.8	4723.4	0.2514		Kruskal–Wallis ANOVA-Wilcoxon test
			8	Ltot Ach	524.5	233.2	0.63798		ANOVA-Tuckey test
		D268	12	Coelenterazine	18.5	3.5	0.0055107	*	ANOVA-Tuckey test
			12	Luciferase	41.8	7.8	1		Kruskal–Wallis ANOVA-Wilcoxon test
			12	Ltot KCl	27781.9	4036.5	0.0037	*	Kruskal–Wallis ANOVA-Wilcoxon test
			12	Ltot Ach	571.6	229	0.274565		ANOVA-Tuckey test
									Kruskal–Wallis ANOVA-Wilcoxon test
D268 VS Depletion 2	Depletion 2	D298	12	Coelenterazine	5.4	1.2	0.0007054	*	ANOVA-Tuckey test
			12	Luciferase	24.8	3.5	0.334213		ANOVA-Tuckey test
			12	Ltot KCl	6756.9	1014	6.2e-05	*	Kruskal–Wallis ANOVA-Wilcoxon test
			12	Ltot Ach	138.6	53.4	0.0735		Kruskal–Wallis ANOVA-Wilcoxon test
		D328	12	Coelenterazine	7	1.1	0.0406135	*	ANOVA-Tuckey test
			12	Luciferase	66.7	13.1	0.511785		ANOVA-Tuckey test
			12	Ltot KCl	14821.8	1545	0.03205	*	Kruskal–Wallis ANOVA-Wilcoxon test
			12	Ltot Ach	288.3	68.6	1		Kruskal–Wallis ANOVA-Wilcoxon test
		D358	12	Coelenterazine	4.9	0.8	0.0004873	*	ANOVA-Tuckey test
			12	Luciferase	52.4	6.9	0.94239		ANOVA-Tuckey test
			12	Ltot KCl	4587.4	669.9	2.1e-05	*	Kruskal–Wallis ANOVA-Wilcoxon test
			12	Ltot Ach	128.8	56.5	0.0129	*	Kruskal–Wallis ANOVA-Wilcoxon test
		D388	11	Coelenterazine	3	0.7	2e-07	*	ANOVA-Tuckey test
			11	Luciferase	35.7	4.1	0.999948		ANOVA-Tuckey test
			11	Ltot KCl	875.7	203	3.6e-05	*	Kruskal–Wallis ANOVA-Wilcoxon test
			11	Ltot Ach	75.2	16.9	0.0012	*	Kruskal–Wallis ANOVA-Wilcoxon test
		D418	10	Coelenterazine	3.5	0.9	4.5e-06	*	ANOVA-Tuckey test
			10	Luciferase	68.9	11.4	0.44358		ANOVA-Tuckey test
			10	Ltot KCl	2170.8	527.7	6.2e-05	*	Kruskal–Wallis ANOVA-Wilcoxon test
			10	Ltot Ach	226.1	140.4	0.1355		Kruskal–Wallis ANOVA-Wilcoxon test
		D448	8	Coelenterazine	3.4	0.7	3.22e-05	*	ANOVA-Tuckey test
			8	Luciferase	34.5	5	0.999243		ANOVA-Tuckey test
			8	Ltot KCl	6141.6	1533.9	0.00108	*	Kruskal–Wallis ANOVA-Wilcoxon test
			8	Ltot Ach	216.3	107	0.6912		Kruskal–Wallis ANOVA-Wilcoxon test
		D478	12	Coelenterazine	1.1	0.3	1e-08	*	ANOVA-Tuckey test
			12	Luciferase	28.4	7.1	0.402276		ANOVA-Tuckey test
			12	Ltot KCl	3532.4	796.6	2.1e-05	*	Kruskal–Wallis ANOVA-Wilcoxon test
			12	Ltot Ach	75.3	17.4	0.0053	*	Kruskal–Wallis ANOVA-Wilcoxon test
Fall 2021
D0 VS Depletion 1	Depletion 1	D0	30	Coelenterazine	26.5	3.4
			30	Luciferase	31.8	3.9
			30	Ltot KCl	18523.4	1497.4
			30	Ltot Ach	926.1	139.9
		D30	13	Coelenterazine	18.9	4.4	1		Kruskal–Wallis ANOVA-Wilcoxon test
			13	Luciferase	10.8	2.5	5.2e-06	*	ANOVA-Tuckey test
			13	Ltot KCl	12500.8	2658.7	0.96628		Kruskal–Wallis ANOVA-Wilcoxon test
			13	Ltot Ach	717	298	1		Kruskal–Wallis ANOVA-Wilcoxon test
		D60	9	Coelenterazine	27.5	7.3	1		Kruskal–Wallis ANOVA-Wilcoxon test
			9	Luciferase	22	5.8	0.58742		ANOVA-Tuckey test
			9	Ltot KCl	22141.3	5623.2	1		Kruskal–Wallis ANOVA-Wilcoxon test
			9	Ltot Ach	1387.3	454.6	1		Kruskal–Wallis ANOVA-Wilcoxon test
		D90	13	Coelenterazine	7.9	1.7	0.00041	*	Kruskal–Wallis ANOVA-Wilcoxon test
			13	Luciferase	46.2	7	0.465621		ANOVA-Tuckey test
			13	Ltot KCl	19106	3865.1	1		Kruskal–Wallis ANOVA-Wilcoxon test
			13	Ltot Ach	1078.1	278.7	1		Kruskal–Wallis ANOVA-Wilcoxon test
		D120	12	Coelenterazine	12.5	1.6	0.29972		Kruskal–Wallis ANOVA-Wilcoxon test
			12	Luciferase	50.1	6.9	0.236583		ANOVA-Tuckey test
			12	Ltot KCl	24629.6	4125.8	1		Kruskal–Wallis ANOVA-Wilcoxon test
			12	Ltot Ach	732.8	186.3	1		Kruskal–Wallis ANOVA-Wilcoxon test
		D150	14	Coelenterazine	8.2	1.2	0.00013	*	Kruskal–Wallis ANOVA-Wilcoxon test
			14	Luciferase	49.9	9	0.385013		ANOVA-Tuckey test
			14	Ltot KCl	16759.6	2070.1	1		Kruskal–Wallis ANOVA-Wilcoxon test
			14	Ltot Ach	431.2	106.5	0.58979		Kruskal–Wallis ANOVA-Wilcoxon test
		D180	11	Coelenterazine	17.3	3.7	1		Kruskal–Wallis ANOVA-Wilcoxon test
			11	Luciferase	73.3	20.7	0.0446616	*	ANOVA-Tuckey test
			11	Ltot KCl	30828.2	4282.2	0.28977		Kruskal–Wallis ANOVA-Wilcoxon test
			11	Ltot Ach	699.1	178.3	1		Kruskal–Wallis ANOVA-Wilcoxon test
		D210	12	Coelenterazine	7.7	1.4	0.00018	*	Kruskal–Wallis ANOVA-Wilcoxon test
			12	Luciferase	18.2	2.6	0.337212		ANOVA-Tuckey test
			12	Ltot KCl	7675	1482	0.00097	*	Kruskal–Wallis ANOVA-Wilcoxon test
			12	Ltot Ach	208.4	51.3	0.0261	*	Kruskal–Wallis ANOVA-Wilcoxon test
		D240	13	Coelenterazine	4.6	0.8	8.9e-08	*	Kruskal–Wallis ANOVA-Wilcoxon test
			13	Luciferase	56.8	8.7	0.0949499		ANOVA-Tuckey test
			13	Ltot KCl	8971.2	1774.7	0.01091	*	Kruskal–Wallis ANOVA-Wilcoxon test
			13	Ltot Ach	72.2	14.9	0.00043	*	Kruskal–Wallis ANOVA-Wilcoxon test
D240 VS Induction 1	Induction 1	D247	12	Coelenterazine	11.6	2.1	0.0024046	*	ANOVA-Tuckey test
			12	Luciferase	76.6	12.6	0.743734		ANOVA-Tuckey test
			12	Ltot KCl	16566.1	3637.2	0.203943		ANOVA-Tuckey test
			12	Ltot Ach	365.9	129.3	0.01688	*	Kruskal–Wallis ANOVA-Wilcoxon test
		D254	12	Coelenterazine	14.1	2.6	0.000174	*	ANOVA-Tuckey test
			12	Luciferase	78.2	12.1	0.645309		ANOVA-Tuckey test
			12	Ltot KCl	32051.3	4021.1	3.13e-05	*	ANOVA-Tuckey test
			12	Ltot Ach	579.9	75.8	0.00025	*	Kruskal–Wallis ANOVA-Wilcoxon test
		D261	12	Coelenterazine	11.8	1.9	0.0009667	*	ANOVA-Tuckey test
			12	Luciferase	66	10.8	0.977257		ANOVA-Tuckey test
			12	Ltot KCl	30027.9	4740.4	0.000197	*	ANOVA-Tuckey test
			12	Ltot Ach	415.3	113.9	0.0009	*	Kruskal–Wallis ANOVA-Wilcoxon test
		D268	12	Coelenterazine	19	3.1	1e-06	*	ANOVA-Tuckey test
			12	Luciferase	80.8	12.2	0.586898		ANOVA-Tuckey test
			12	Ltot KCl	39415.4	7008.4	7.9e-06	*	ANOVA-Tuckey test
			12	Ltot Ach	491.1	134.7	0.01932	*	Kruskal–Wallis ANOVA-Wilcoxon test
D268 VS Depletion 2	Depletion 2	D298	14	Coelenterazine	5.8	0.8	0.00037	*	Kruskal–Wallis ANOVA-Wilcoxon test
			14	Luciferase	54.1	7.7	0.750475		ANOVA-Tuckey test
			14	Ltot KCl	27575.7	4103.8	1		Kruskal–Wallis ANOVA-Wilcoxon test
			14	Ltot Ach	297.2	52.5	1		Kruskal–Wallis ANOVA-Wilcoxon test
		D328	10	Coelenterazine	9.4	2.1	0.38949		Kruskal–Wallis ANOVA-Wilcoxon test
			10	Luciferase	74.6	15	0.999649		ANOVA-Tuckey test
			10	Ltot KCl	5455.7	977.2	0.00031	*	Kruskal–Wallis ANOVA-Wilcoxon test
			10	Ltot Ach	369.7	156.1	1		Kruskal–Wallis ANOVA-Wilcoxon test
		D358	12	Coelenterazine	6.5	1.2	0.00236	*	Kruskal–Wallis ANOVA-Wilcoxon test
			12	Luciferase	59.5	8.1	0.985695		ANOVA-Tuckey test
			12	Ltot KCl	6187.2	1080.6	0.00023	*	Kruskal–Wallis ANOVA-Wilcoxon test
			12	Ltot Ach	188.1	50.9	1		Kruskal–Wallis ANOVA-Wilcoxon test
		D388	7	Coelenterazine	5.6	1.5	0.01508	*	Kruskal–Wallis ANOVA-Wilcoxon test
			7	Luciferase	47.1	8.1	0.78818		ANOVA-Tuckey test
			7	Ltot KCl	6544.6	1839.1	0.00333	*	Kruskal–Wallis ANOVA-Wilcoxon test
			7	Ltot Ach	130.3	56.6	0.94356		Kruskal–Wallis ANOVA-Wilcoxon test
		D418	8	Coelenterazine	4.6	1.8	0.00633	*	Kruskal–Wallis ANOVA-Wilcoxon test
			8	Luciferase	31	6.5	0.0477426	*	ANOVA-Tuckey test
			8	Ltot KCl	7250.4	2451.4	0.00381	*	Kruskal–Wallis ANOVA-Wilcoxon test
			8	Ltot Ach	167.8	91.3	0.69124		Kruskal–Wallis ANOVA-Wilcoxon test
		D448	9	Coelenterazine	2.8	0.6	0.00019	*	Kruskal–Wallis ANOVA-Wilcoxon test
			9	Luciferase	35	8.6	0.033211	*	ANOVA-Tuckey test
			9	Ltot KCl	6623.2	1710.3	0.0018	*	Kruskal–Wallis ANOVA-Wilcoxon test
			9	Ltot Ach	132	43.9	0.94356		Kruskal–Wallis ANOVA-Wilcoxon test
		D478	12	Coelenterazine	0.8	0.2	0.00091	*	Kruskal–Wallis ANOVA-Wilcoxon test
			12	Luciferase	47.3	10.1	0.213088		ANOVA-Tuckey test
			12	Ltot KCl	2424.7	886.4	4.1e-05	*	Kruskal–Wallis ANOVA-Wilcoxon test
			12	Ltot Ach	20.9	6.6	0.00205	*	Kruskal–Wallis ANOVA-Wilcoxon test
D478 VS Induction 2	Induction 2	D485	12	Coelenterazine	1.9	0.5	0.1407		Kruskal–Wallis ANOVA-Wilcoxon test
			12	Luciferase	33.2	4.7	0.969311		ANOVA-Tuckey test
			12	Ltot KCl	3841.8	1398.6	0.7127		Kruskal–Wallis ANOVA-Wilcoxon test
			12	Ltot Ach	59.9	45.6	0.97859		ANOVA-Tuckey test
		D492	10	Coelenterazine	4.5	1	0.0061	*	Kruskal–Wallis ANOVA-Wilcoxon test
			10	Luciferase	34.7	5.5	0.990198		ANOVA-Tuckey test
			10	Ltot KCl	11476.1	3118.7	0.0141	*	Kruskal–Wallis ANOVA-Wilcoxon test
			10	Ltot Ach	92.5	38.2	0.0858298		ANOVA-Tuckey test
		D499	9	Coelenterazine	7.7	2.1	0.0039	*	Kruskal–Wallis ANOVA-Wilcoxon test
			9	Luciferase	54.3	7.3	0.583901		ANOVA-Tuckey test
			9	Ltot KCl	11794.7	1961.6	0.0029	*	Kruskal–Wallis ANOVA-Wilcoxon test
			9	Ltot Ach	190.4	82.3	0.0068066	*	ANOVA-Tuckey test
		D506	11	Coelenterazine	6.9	2.1	0.0031	*	Kruskal–Wallis ANOVA-Wilcoxon test
			11	Luciferase	38.3	5.9	0.999984		ANOVA-Tuckey test
			11	Ltot KCl	13371.6	3053.4	0.0029	*	Kruskal–Wallis ANOVA-Wilcoxon test
			11	Ltot Ach	133.5	63.7	0.022616	*	ANOVA-Tuckey test
Winter 2022
D0 VS Depletion 1	Depletion 1	D0	30	Coelenterazine	17.6	2
			30	Luciferase	32.3	3.6
			30	LtotKCl	20481.2	1389.8
			30	LtotAch	826.4	189
		D30	14	Coelenterazine	22.3	3.5	0.998422		ANOVA-Tuckey test
			14	Luciferase	55.9	28	1		ANOVA-Tuckey test
			14	LtotKCl	44756.6	5131	0.00081	*	Kruskal–Wallis ANOVA-Wilcoxon test
			14	LtotAch	1159.6	369	1		Kruskal–Wallis ANOVA-Wilcoxon test
		D60	14	Coelenterazine	21	4	0.999977		ANOVA-Tuckey test
			14	Luciferase	40.9	6.6	1		ANOVA-Tuckey test
			14	LtotKCl	23812.1	4608	1		Kruskal–Wallis ANOVA-Wilcoxon test
			14	LtotAch	679.5	123	1		Kruskal–Wallis ANOVA-Wilcoxon test
		D90	12	Coelenterazine	25	4.1	0.957574		ANOVA-Tuckey test
			12	Luciferase	56.5	5.2	0.04408	*	ANOVA-Tuckey test
			12	LtotKCl	32948.1	4885.2	0.42361		Kruskal–Wallis ANOVA-Wilcoxon test
			12	LtotAch	437.9	99.6	1		Kruskal–Wallis ANOVA-Wilcoxon test
		D120	13	Coelenterazine	9.5	1.7	0.216962		ANOVA-Tuckey test
			13	Luciferase	22.77	4.6	1		ANOVA-Tuckey test
			13	LtotKCl	11174.9	2038.7	0.00971	*	Kruskal–Wallis ANOVA-Wilcoxon test
			13	LtotAch	349.2	85.1	0.46337		Kruskal–Wallis ANOVA-Wilcoxon test
		D150	13	Coelenterazine	10.1	2.5	0.219409		ANOVA-Tuckey test
			13	Luciferase	54.1	13.7	1		ANOVA-Tuckey test
			13	LtotKCl	18609	4912.1	1		Kruskal–Wallis ANOVA-Wilcoxon test
			13	LtotAch	269.5	101	0.08825		Kruskal–Wallis ANOVA-Wilcoxon test
		D180	11	Coelenterazine	7.9	1.5	0.183002		ANOVA-Tuckey test
			11	Luciferase	109	22.2	0.00062	*	ANOVA-Tuckey test
			11	LtotKCl	20580.2	5392.3	1		Kruskal–Wallis ANOVA-Wilcoxon test
			11	LtotAch	167.9	42	0.01463	*	Kruskal–Wallis ANOVA-Wilcoxon test
		D210	11	Coelenterazine	2.5	0.8	1e-08	*	ANOVA-Tuckey test
			11	Luciferase	48.6	10.8	1		ANOVA-Tuckey test
			11	LtotKCl	11882	3598.1	0.25853		Kruskal–Wallis ANOVA-Wilcoxon test
			11	LtotAch	38.7	12.1	0.00012	*	Kruskal–Wallis ANOVA-Wilcoxon test
		D240	12	Coelenterazine	2.6	1	1e-08	*	ANOVA-Tuckey test
			12	Luciferase	55.9	8.6	0.17826		ANOVA-Tuckey test
			12	LtotKCl	1409.7	662.6	1.3e-08	*	Kruskal–Wallis ANOVA-Wilcoxon test
			12	LtotAch	113.3	41.6	0.00348	*	Kruskal–Wallis ANOVA-Wilcoxon test
D240 VS Induction 1	Induction 1	D247	10	Coelenterazine	5.4	1.2	0.1235		Kruskal–Wallis ANOVA-Wilcoxon test
			10	Luciferase	63.8	14.6	0.999999		ANOVA-Tuckey test
			10	LtotKCl	2862.6	605.7	0.057	*	Kruskal–Wallis ANOVA-Wilcoxon test
			10	LtotAch	409.5	137	0.12		Kruskal–Wallis ANOVA-Wilcoxon test
		D254	12	Coelenterazine	9.2	2.3	0.0233	*	Kruskal–Wallis ANOVA-Wilcoxon test
			12	Luciferase	59.9	9.6	0.999938		ANOVA-Tuckey test
			12	LtotKCl	2896.8	367.6	0.041	*	Kruskal–Wallis ANOVA-Wilcoxon test
			12	LtotAch	247.4	57.8	0.245		Kruskal–Wallis ANOVA-Wilcoxon test
		D261	12	Coelenterazine	11.1	2.3	0.005	*	Kruskal–Wallis ANOVA-Wilcoxon test
			12	Luciferase	80.3	10.4	0.574671		ANOVA-Tuckey test
			12	LtotKCl	4072.8	701.8	0.014	*	Kruskal–Wallis ANOVA-Wilcoxon test
			12	LtotAch	296.5	87.2	0.18		Kruskal–Wallis ANOVA-Wilcoxon test
		D268	12	Coelenterazine	12.7	2.9	0.0077	*	Kruskal–Wallis ANOVA-Wilcoxon test
			12	Luciferase	68.3	7.8	0.839642		ANOVA-Tuckey test
			12	LtotKCl	3129.3	483.9	0.058	*	Kruskal–Wallis ANOVA-Wilcoxon test
			12	LtotAch	762.5	268.3	0.061		Kruskal–Wallis ANOVA-Wilcoxon test
D268 VS Depletion 2	Depletion 2	D298	12	Coelenterazine	7.4	1.3	0.821216		ANOVA-Tuckey test
			12	Luciferase	68.3	11.7	0.999688		ANOVA-Tuckey test
			12	LtotKCl	6444.2	1378.3	0.46465		Kruskal–Wallis ANOVA-Wilcoxon test
			12	LtotAch	167.8	56.5	0.821216		ANOVA-Tuckey test
		D328	12	Coelenterazine	6.6	1.4	0.586403		ANOVA-Tuckey test
			12	Luciferase	38.4	5.3	0.188296		ANOVA-Tuckey test
			12	LtotKCl	7662.8	1480.4	0.10218		Kruskal–Wallis ANOVA-Wilcoxon test
			12	LtotAch	201.3	52.1	0.586403		ANOVA-Tuckey test
		D358	13	Coelenterazine	4.1	0.9	0.0460832	*	ANOVA-Tuckey test
			13	Luciferase	39.4	5.8	0.105651		ANOVA-Tuckey test
			13	LtotKCl	7589	2544.2	1		Kruskal–Wallis ANOVA-Wilcoxon test
			13	LtotAch	93.1	26.8	0.0460832	*	ANOVA-Tuckey test
		D388	13	Coelenterazine	2.3	0.4	0.0001355	*	ANOVA-Tuckey test
			13	Luciferase	70.3	10.9	0.998747		ANOVA-Tuckey test
			13	LtotKCl	7619.3	1890.5	0.17574		Kruskal–Wallis ANOVA-Wilcoxon test
			13	LtotAch	53.9	14	0.0001355	*	ANOVA-Tuckey test
		D418	13	Coelenterazine	5.2	1	0.241983		ANOVA-Tuckey test
			13	Luciferase	51.7	7.8	0.673902		ANOVA-Tuckey test
			13	LtotKCl	11653.4	3547.2	0.00258	*	Kruskal–Wallis ANOVA-Wilcoxon test
			13	LtotAch	110.8	31.1	0.241983		ANOVA-Tuckey test
		D448	13	Coelenterazine	1.3	0.3	1e-08	*	ANOVA-Tuckey test
			13	Luciferase	19.9	3.1	7.4e-06	*	ANOVA-Tuckey test
			13	LtotKCl	1462	447.7	0.13379		Kruskal–Wallis ANOVA-Wilcoxon test
			13	LtotAch	27.4	13.3	1e-08	*	ANOVA-Tuckey test
D448 VS Induction 2	Induction 2	D455	13	Coelenterazine	3.4	0.8	0.0149257	*	ANOVA-Tuckey test
			13	Luciferase	64.2	9.9	0.016	*	Kruskal–Wallis ANOVA-Wilcoxon test
			13	LtotKCl	2401.3	683.9	0.53553		Kruskal–Wallis ANOVA-Wilcoxon test
			13	LtotAch	97.2	45.7	0.125276		ANOVA-Tuckey test
		D462	11	Coelenterazine	8.6	2.4	4.7e-06	*	ANOVA-Tuckey test
			11	Luciferase	56.1	7.9	0.017	*	Kruskal–Wallis ANOVA-Wilcoxon test
			11	LtotKCl	5423.6	1167.2	0.00267	*	Kruskal–Wallis ANOVA-Wilcoxon test
			11	LtotAch	186	54.8	0.0001747	*	ANOVA-Tuckey test
		D469	11	Coelenterazine	5.1	1.2	0.0009113	*	ANOVA-Tuckey test
			11	Luciferase	34.6	10.1	0.894		Kruskal–Wallis ANOVA-Wilcoxon test
			11	LtotKCl	4247.2	1303.7	0.11014		Kruskal–Wallis ANOVA-Wilcoxon test
			11	LtotAch	133.7	74.1	0.0102773	*	ANOVA-Tuckey test
		D476	12	Coelenterazine	8.1	1.7	2.9e-06	*	ANOVA-Tuckey test
			12	Luciferase	63.5	12.7	0.012	*	Kruskal–Wallis ANOVA-Wilcoxon test
			12	LtotKCl	7171.5	1506.9	0.00053	*	Kruskal–Wallis ANOVA-Wilcoxon test
			12	LtotAch	198.3	57.3	5.22e-05	*	ANOVA-Tuckey test
Spring 2022
D0 VS Depletion 1	Depletion 1	D0	30	Coelenterazine	12.5	1.3
			30	Luciferase	16.3	1.4
			30	Ltot KCl	15989.6	1200.7
			30	Ltot Ach	541.6	97.7
		D30	12	Coelenterazine	13	3.1	1		Kruskal–Wallis ANOVA-Wilcoxon test
			12	Luciferase	45.9	10.3	0.0014896	*	ANOVA-Tuckey test
			12	Ltot KCl	24138.8	3860.7	1		Kruskal–Wallis ANOVA-Wilcoxon test
			12	Ltot Ach	613.1	162.9	0.999989		ANOVA-Tuckey test
		D60	13	Coelenterazine	25.1	4.3	0.13476		Kruskal–Wallis ANOVA-Wilcoxon test
			13	Luciferase	80.2	13.5	1e-08	*	ANOVA-Tuckey test
			13	Ltot KCl	27012.8	3310.2	0.04086	*	Kruskal–Wallis ANOVA-Wilcoxon test
			13	Ltot Ach	495.5	91.6	0.999997		ANOVA-Tuckey test
		D90	11	Coelenterazine	16.8	4.1	1		Kruskal–Wallis ANOVA-Wilcoxon test
			11	Luciferase	123.3	17.4	1e-08	*	ANOVA-Tuckey test
			11	Ltot KCl	16295.4	3395.6	1		Kruskal–Wallis ANOVA-Wilcoxon test
			11	Ltot Ach	615	217.9	0.999431		ANOVA-Tuckey test
		D120	8	Coelenterazine	9.3	1.5	1		Kruskal–Wallis ANOVA-Wilcoxon test
			8	Luciferase	73.9	19.1	1.3e-06	*	ANOVA-Tuckey test
			8	Ltot KCl	4546.4	587.1	2.6e-05	*	Kruskal–Wallis ANOVA-Wilcoxon test
			8	Ltot Ach	612.8	214.3	0.999962		ANOVA-Tuckey test
		D150	11	Coelenterazine	6.7	1.9	0.13476		Kruskal–Wallis ANOVA-Wilcoxon test
			11	Luciferase	84.7	17.1	1e-08	*	ANOVA-Tuckey test
			11	Ltot KCl	2417.3	309.8	2.3e-08	*	Kruskal–Wallis ANOVA-Wilcoxon test
			11	Ltot Ach	283.9	67.2	0.951053		ANOVA-Tuckey test
		D180	12	Coelenterazine	4	1	0.00452	*	Kruskal–Wallis ANOVA-Wilcoxon test
			12	Luciferase	63.8	9.6	2e-07	*	ANOVA-Tuckey test
			12	Ltot KCl	3936.8	1082.8	5.5e-06	*	Kruskal–Wallis ANOVA-Wilcoxon test
			12	Ltot Ach	110.7	35	0.000877	*	ANOVA-Tuckey test
		D210	11	Coelenterazine	2	0.5	0.00019	*	Kruskal–Wallis ANOVA-Wilcoxon test
			11	Luciferase	25.5	3.9	0.609772		ANOVA-Tuckey test
			11	Ltot KCl	3126.9	844.8	6.6e-07	*	Kruskal–Wallis ANOVA-Wilcoxon test
			11	Ltot Ach	53.5	21.6	8e-07	*	ANOVA-Tuckey test
		D240	11	Coelenterazine	2.7	0.8	0.00085	*	Kruskal–Wallis ANOVA-Wilcoxon test
			11	Luciferase	47.9	12.5	0.0006778	*	ANOVA-Tuckey test
			11	Ltot KCl	6179.8	1540.9	0.00301	*	Kruskal–Wallis ANOVA-Wilcoxon test
			11	Ltot Ach	69	36.2	2.2e-06	*	ANOVA-Tuckey test
D240 VS Induction 1	Induction 1	D247	12	Coelenterazine	8	2.2	0.125		Kruskal–Wallis ANOVA-Wilcoxon test
			12	Luciferase	46.1	5.6	0.995426		ANOVA-Tuckey test
			12	Ltot KCl	9947	2674.7	0.429026		ANOVA-Tuckey test
			12	Ltot Ach	214.8	67.3	0.334801		ANOVA-Tuckey test
		D254	12	Coelenterazine	4	0.6	0.847		Kruskal–Wallis ANOVA-Wilcoxon test
			12	Luciferase	32.4	4	0.859148		ANOVA-Tuckey test
			12	Ltot KCl	11265.2	2496.2	0.181426		ANOVA-Tuckey test
			12	Ltot Ach	323.1	100.8	0.0195246	*	ANOVA-Tuckey test
		D261	12	Coelenterazine	3.3	0.4	1		Kruskal–Wallis ANOVA-Wilcoxon test
			12	Luciferase	31.6	4.1	0.696809		ANOVA-Tuckey test
			12	Ltot KCl	9830.6	2011.9	0.228229		ANOVA-Tuckey test
			12	Ltot Ach	173.3	79	0.357559		ANOVA-Tuckey test
		D268	12	Coelenterazine	8	1.2	0.028	*	Kruskal–Wallis ANOVA-Wilcoxon test
			12	Luciferase	50.7	9	0.99087		ANOVA-Tuckey test
			12	Ltot KCl	15695	3821.4	0.0155674	*	ANOVA-Tuckey test
			12	Ltot Ach	443.6	176.1	0.0072211	*	ANOVA-Tuckey test
D268 VS Depletion 2	Depletion 2	D298	13	Coelenterazine	4.4	1.1	0.584		Kruskal–Wallis ANOVA-Wilcoxon test
			13	Luciferase	29.6	3.7	1		Kruskal–Wallis ANOVA-Wilcoxon test
			13	Ltot KCl	12813.9	2209.6	1		Kruskal–Wallis ANOVA-Wilcoxon test
			13	Ltot Ach	189.1	105.3	0.546775		ANOVA-Tuckey test
		D328	11	Coelenterazine	10.7	2.7	1		Kruskal–Wallis ANOVA-Wilcoxon test
			11	Luciferase	48.7	11.2	1		Kruskal–Wallis ANOVA-Wilcoxon test
			11	Ltot KCl	6435.3	1966.6	0.14		Kruskal–Wallis ANOVA-Wilcoxon test
			11	Ltot Ach	124.1	38.4	0.720825		ANOVA-Tuckey test
		D358	13	Coelenterazine	5.2	1.9	0.994		Kruskal–Wallis ANOVA-Wilcoxon test
			13	Luciferase	50.9	13	1		Kruskal–Wallis ANOVA-Wilcoxon test
			13	Ltot KCl	4635	1397.9	0.054	*	Kruskal–Wallis ANOVA-Wilcoxon test
			13	Ltot Ach	209.5	65	0.867658		ANOVA-Tuckey test
		D388	13	Coelenterazine	7.1	2.4	1		Kruskal–Wallis ANOVA-Wilcoxon test
			13	Luciferase	44.3	6.5	1		Kruskal–Wallis ANOVA-Wilcoxon test
			13	Ltot KCl	4545.1	1485.2	0.063		Kruskal–Wallis ANOVA-Wilcoxon test
			13	Ltot Ach	227.5	79.6	0.816397		ANOVA-Tuckey test
		D418	14	Coelenterazine	4.4	1	0.584		Kruskal–Wallis ANOVA-Wilcoxon test
			14	Luciferase	64.2	12.2	1		Kruskal–Wallis ANOVA-Wilcoxon test
			14	Ltot KCl	5226.2	1224.7	0.118		Kruskal–Wallis ANOVA-Wilcoxon test
			14	Ltot Ach	69.3	21.6	0.0439741	*	ANOVA-Tuckey test
		D448	10	Coelenterazine	3.7	1.2	0.439		Kruskal–Wallis ANOVA-Wilcoxon test
			10	Luciferase	59.2	11.4	1		Kruskal–Wallis ANOVA-Wilcoxon test
			10	Ltot KCl	4379	1463.6	0.102		Kruskal–Wallis ANOVA-Wilcoxon test
			10	Ltot Ach	146.3	42.9	0.643965		ANOVA-Tuckey test
		D478	12	Coelenterazine	2.5	0.9	0.024	*	Kruskal–Wallis ANOVA-Wilcoxon test
			12	Luciferase	52	11.3	1		Kruskal–Wallis ANOVA-Wilcoxon test
			12	Ltot KCl	5989.6	1932.2	0.261		Kruskal–Wallis ANOVA-Wilcoxon test
			12	Ltot Ach	85	31.7	0.0156608	*	ANOVA-Tuckey test

## Sheet: Table S3
Hours post induction	Sample size	Luminometric parameter	Mean value	s.e.m	P-value	*P-value<0,05	Statistical test
H0	6	Coelenterazine disc	0.126667	0.037918
	6	Coelenterazine arm tissu	1.08667	0.891421
	6	Luciferase	50	11.7047
	6	Ltot KCl	86.3333	39.0714
H3	6	Coelenterazine disc	4.37667	2.28072	1e-05	*	ANOVA-Dunnett multiple test
	6	Coelenterazine arm tissu	1.14667	0.517994	0.368		ANOVA-Dunnett multiple test
	6	Luciferase	55.1667	11.8895	1		Kruskal–Wallis ANOVA-Dunn multiple test
	6	Ltot KCl	823.5	736.65	1		Kruskal–Wallis ANOVA-Dunn multiple test
H24	6	Coelenterazine disc	1.92167	0.536491	1e-05	*	ANOVA-Dunnett multiple test
	6	Coelenterazine arm tissu	1.73667	0.384713	0.01863	*	ANOVA-Dunnett multiple test
	6	Luciferase	62.1667	16.7281	1		Kruskal–Wallis ANOVA-Dunn multiple test
	6	Ltot KCl	1110.83	427.777	1		Kruskal–Wallis ANOVA-Dunn multiple test
H48	6	Coelenterazine disc	4.47167	1.45732	1e-05	*	ANOVA-Dunnett multiple test
	6	Coelenterazine arm tissu	2.63167	0.552675	0.00174	*	ANOVA-Dunnett multiple test
	6	Luciferase	47.8333	11.5626	1		Kruskal–Wallis ANOVA-Dunn multiple test
	6	Ltot KCl	1507.83	657.365	1		Kruskal–Wallis ANOVA-Dunn multiple test
H69	6	Coelenterazine disc	2.85833	0.582045	1e-05	*	ANOVA-Dunnett multiple test
	6	Coelenterazine arm tissu	5.945	2.29364	1e-05	*	ANOVA-Dunnett multiple test
	6	Luciferase	88	40.1962	1		Kruskal–Wallis ANOVA-Dunn multiple test
	6	Ltot KCl	12388.3	5740.85	0.0188	*	Kruskal–Wallis ANOVA-Dunn multiple test
H192	6	Coelenterazine disc	2.09833	0.363606	1e-05	*	ANOVA-Dunnett multiple test
	6	Coelenterazine arm tissu	7.27667	1.29142	1e-05	*	ANOVA-Dunnett multiple test
	6	Luciferase	85.8333	24.6893	1		Kruskal–Wallis ANOVA-Dunn multiple test
	6	Ltot KCl	8340.83	1969.65	0.0121	*	Kruskal–Wallis ANOVA-Dunn multiple test
H240	6	Coelenterazine disc	1.78667	0.308498	1e-05	*	ANOVA-Dunnett multiple test
	6	Coelenterazine arm tissu	3.67	1.0269	1e-05	*	ANOVA-Dunnett multiple test
	6	Luciferase	130	19.718	0.1197		Kruskal–Wallis ANOVA-Dunn multiple test
	6	Ltot KCl	8817.67	1605.76	0.0105	*	Kruskal–Wallis ANOVA-Dunn multiple test
H384	6	Coelenterazine disc	3.995	0.611161	1e-05	*	ANOVA-Dunnett multiple test
	6	Coelenterazine arm tissu	5.18667	0.736689	1e-05	*	ANOVA-Dunnett multiple test
	6	Luciferase	117.667	37.0636	1		Kruskal–Wallis ANOVA-Dunn multiple test
	6	Ltot KCl	9872.67	1256.26	0.0057	*	Kruskal–Wallis ANOVA-Dunn multiple test
